# Supplementary material for: Routine Cerebrospinal Fluid Cytology Reveals Unique Inclusions in Macrophages During Treatment With Nusinersen
Source: Front Neurol. 2019 Jul 11;10:735. doi: 10.3389/fneur.2019.00735 (PMC6637748; doi:10.3389/fneur.2019.00735)
Supplement: Supplementary file 1 [file Table_1.xlsx]

## Sheet: Tabelle1
							Phagocytes					Granulocytes
Patient	SMA type	LP	WBC/µl	LY (%)	PC (%)	MO (%)	MA (%)	NP (%)	SI (%)	ES (%)	E (%)	NG (%)	EG (%)	BG (%)	ERY
#1	2	d0	1	81.7	0	18.4	0	0	0	0	0	0	0	0	<100
		d14	1	44	0	12	0	0	0	0	0	40	3	1	>1000
		d28	1	67.9	0	14	0	0	0	0	2.2	14.8	0	1.2	<1000
		d63	1	82.4	0	13.4	0.3	1	0.4	0	0	2.6	0	0	<100
		m6	1	89.9	0	9.2	0	0	0	0	1	0	0	0	<100
		m10	1	85.3	0	11.2	0	0	0	0	0	3.5	0	0	<100
#2	2	d0	1	58.3	0	16.7	0	0	0	0	0	25	0	0	<100
		d14	1	48.9	0	20	0	0	0	0	0	31.1	0	0	<1000
		d28	1	70	0	20	0	2.5	0	0	0	7.5	0	0	<1000
		d63	4	30.4	0	13	0	0	0	0	0	56.5	0	0	>1000
		m6	2	26.5	0	14.3	0	2	0	0	0	51	6.1	0	>1000
		m10	1	31.1	0	13.6	0	0	0.8	0	0	50.8	3	0.8	>1000
#3	3	d0	1	85.2	0	14.3	0	0	0	0	0	0.5	0	0	<100
		d14	9	80.3	0	18.3	0.5	1	0	0	0	0	0	0	<100
		d28	4	79.2	0	17.5	0.9	1.1	0.2	0	0	0.2	0	0	<100
		d63	3	79	0	20.2	0	0.9	0	0	0	0	0	0	<100
		m6	2	74.2	0	22.5	0.3	3.1	0	0	0	0	0	0	<100
		m10	2	82.6	0	12.8	0	1.3	0	0	0	3.3	0	0	<1000
		m14	2	82.5	0	14.7	0	2.9	0	0	0	0	0	0	<100
#4	3	d0	1	20.3	0	15.6	0	0	0	0	0	64.1	0	0	<1000
		d14	1	43.8	0	52.8	1.5	1.9	0	0	0	0	0	0	<100
		d28	1	18.1	0	36.1	0	3.6	0	0	0	38.6	1.2	2.4	<1000
#5	2	d0	1	57.4	0	10.3	0	0	0	0	0	32.3	0	0	<1000
		d14	1	26.9	0	23.1	0	0	0	0	0	46.2	3.8	0	>1000
		d28	1	60.6	0	21.1	0.9	0	0	0	0	17.4	0	0	<1000
		d63	1	54.1	0	14.9	1.3	1.3	0	0	0	28.4	0	0	<1000
		m6	1	54.7	0	27.5	1.2	2.7	0	0	0	14	0	0	<100
		m10	1	54.7	0	12.7	1.1	0	0	0	0	31.6	0	0	<1000
#6	3	d0	1	75.6	0	24.5	0	0	0	0	0	0	0	0	<100
		d14	1	66.2	0	33.3	0	0.5	0	0	0	0	0	0	<100
		d28	1	64.3	0	20.8	0	0	0	0	0	14.3	0.6	0	<1000
		d63	2	45.2	0	15.7	0	0.9	0	0	0	35.7	1.7	0	<1000
		m6	1	65.7	0	27.2	0.7	6.5	0	0	0	0	0	0	<100
		m10	1	85.3	0	13.2	0	1.6	0	0	0	0	0	0	<100
#7	2	d0	2	77.9	0	10.7	0	0	0	0	0	11.4	0	0	<1000
		d14	3	95.7	0	4.4	0	0	0	0	0	0	0	0	<100
		d28	1	80	0	8	0	1.3	0	0	0	9.3	1.3	0	<1000
		d63	3	85.6	0	11.1	0	0	0	0	0	2.8	0.5	0	<100
#8	3	d0	1	60	0	37.9	0	0	0	0	0	2.1	0	0	<100
		d14	1	27.7	0	20.5	1.2	0	0	0	0	49.4	0.6	0	>1000
		d28	1	19.4	0	4.5	0	0	0	0	0	75.5	0.6	0	>1000
		d63	1	66.4	0	30.5	0.5	2.6	0	0	0	0	0	0	<100
		m6	1	78.7	0	20.3	0.6	1.1	0	0	0	0	0	0	<100
#9	3	d0	1	70	0	30	0	0	0	0	0	0	0	0	<100
		d14	5	66.8	0	32.4	0.9	0	0	0	0	0	0	0	<100
		d28	2	82.3	0	16.1	0	1.6	0	0	0	0	0	0	<100
		d63	1	77.7	0	19.2	0	3.2	0	0	0	0	0	0	<100
		m6	1	76.4	0	21.2	0.3	2.2	0	0	0	0	0	0	<100
#10	3	d0	2	78	0	22.5	0	0	0	0	0	0.5	0	0	<100
		d14	2	83.7	0	16.3	0	0	0	0	0	0	0	0	<100
		d28	1	84.5	0	13.7	0.8	1.1	0	0	0	0	0	0	<100
		d63	1	71.7	0	19.8	0	6.4	0.9	0	0	0.5	0	0	<100
#11	2	d0	1	87.8	0	10.7	0	0	0	0	0	1.6	0	0	<100
		d14	1	88.3	0	9.3	0	1.7	0	0	0	0.8	0	0	<100
		d28	1	82.4	0	10.9	0	1.3	0	0	0	4.9	0.5	0	<100
		d63	1	93.1	0	6.9	0	0	0	0	0	0	0	0	<100
#12	2	d0	1	78.2	0	21.9	0	0	0	0	0	0	0	0	<100
		d14	1	81.5	0	12.4	1.3	0	0	0	0	5	0	0	<100
		d28	21	75.2	0	10.1	0.8	0	0	0	0	13.2	0.8	0	>1000
		d63	4	89.9	0	4.1	0	0.7	2	0.7	0	2	0.7	0	<1000
#13	3	d0	1	63.9	0	36.1	0	0	0	0	0	0	0	0	<100
		d14	1	66.4	0	30.9	2	1.3	0	0	0	0	0	0	<100
		d28	3	55.8	0	37.7	2.5	4	0	0	0	0	0	0	<100
		d63	1	54.8	0	14.3	0	0	0	0	0	29.8	1.2	0	>1000
#14	3	d0	1	71.5	0	25.5	0	0	0	0	0	2.5	1	0	<100
		d14	2	69.9	0	24.9	2.5	0.9	0	0.5	0	1.4	0	0	<100
		d28	3	73.1	0	25	0	2	0	0	0	0	0	0	<100
		d63	2	66.8	0	28.4	2.3	2.5	0	0	0	0	0	0	<100
#15	3	d0	2	55.9	0	43.7	0	0	0	0	0	0.5	0	0	<100
		d14	2	47	0	50.3	0	1.3	0	0	0	1.5	0	0	<100
		d28	1	47.2	0	45.5	1.5	3.4	0	0	0	2	0	0	<100
		d63	2	52.5	0	42.3	0.5	3.7	0	0	0	1.1	0	0	<100
#16	3	d0	1	76.6	0	11.8	0	0	0	0	0	10.7	0.4	0.5	<100
		d14	2	89.8	0	8.7	0	0	0	0	0	1.3	0	0	<100
		d28	1	79.9	0	17.7	1	1.4	0	0	0	0	0	0	<100
#17	2	d0	1	82.8	0	17.3	0	0	0	0	0	0	0	0	<100
		d14	1	73.8	0	11.7	0	0	0	0	0	11.7	2.9	0	<1000
		d28	1	62.7	0	9.3	0	1	0	0	0	24.3	2.7	0	<1000
		d63	1	50	0	11.7	0	0	0	0	0	31.7	6.7	0	>1000
#18	2	d0	1	69.9	0	27.4	0	0	0	0	0	2.8	0	0	<100
		d14	1	67.5	0	28.9	2.6	1.1	0	0	0	0	0	0	<100
		d28	1	79.3	0	20.7	0	0	0	0	0	0	0	0	<100
		d63	4	71.1	0	26.3	0	0	0	0	0	2.6	0	0	<100
#19	3	d0	1	80.8	0	10.6	0	0	0	0	0	7.6	0	0	<100
		d14	1	81.1	0	13	0	0	0	0	0	5.4	0	0	<100
		d28	4	79.4	0	14.6	3.3	0.7	0	0	0	1.9	0.2	0	<100
		d63	5	65.8	0	6.9	0	0	0	0	0	27.3	0	0	>1000
Supplemental Table 1.
Quantitative CSF cytology assessment of leukocyte subpopulations. The different cell populations are given as percentage of all leukocytes of all 87 CSF samples. SMA= spinal muscular atrophy, LP= lumbar puncture, WBC= white blood cells, LY= lymphocytes, PC= plasma cells, MO= monocytes, MA= macrophages, NP= nusinophages, SI= siderophages, ES= erythrosiderophages, E= erythrophages, NG= neutrophil g…
