# Supplementary material for: Routine Cerebrospinal Fluid Cytology Reveals Unique Inclusions in Macrophages During Treatment With Nusinersen
Source: Front Neurol. 2019 Jul 11;10:735. doi: 10.3389/fneur.2019.00735 (PMC6637748; doi:10.3389/fneur.2019.00735)
Supplement: Supplementary file 2 [file Table_2.XLSX]

## Sheet: Tabelle1
Patient	LP	SI	NP
#1	d0	-	-
	m3	-	-
#2	d0	-	-
	d48	-	-
	m7	-	-
	m8	-	-
#3	d0	-	-
	m6	-	-
#4	d0	-	-
	m3	-	-
#5	d0	-	-
	m9	-	-
	m9	+	-
	m12	-	-
	m23	-	-
	m26	-	-
	m27	-	-
#6	d0	-	-
	m4	-	-
	m8	-	-
	m13	-	-
	m19	-	-
#7	d0	-	-
	d4	-	-
	d56	+	-
#8	d0	-	-
	m6	-	-
	m11	-	-
	m16	-	-
	m19	-	-
#9	d0	-	-
	d8	-	-
#10	d0	n. d.	n. d.
	d66	-	-
	m6	-	-
	m7	-	-
	m8	-	-
	m8	-	-
	m14	+	-
Supplemental Table 2.
Qualitative assessment of siderophages (SI) or nusinophages-like cells (NP) in CSF of control group patients. LP= lumbar puncture, n. d.= no data.
